# Supplementary material for: Associations between gut microbiota and immune status in untreated B-cell lymphoma patients
Source: Front Immunol. 2025 Nov 20;16:1663066. doi: 10.3389/fimmu.2025.1663066 (PMC12675396; doi:10.3389/fimmu.2025.1663066)
Supplement: Supplementary file 1 [file DataSheet1.zip]

Archive with 34 entries (33 files):
- Supplemental raw data-1/
- Supplemental raw data-1/BXY-C_L1_1.fq.gz
- Supplemental raw data-1/BXY-C_L1_2.fq.gz
- Supplemental raw data-1/CFL-C_L1_1.fq.gz
- Supplemental raw data-1/CFL-C_L1_2.fq.gz
- Supplemental raw data-1/CMB-C_L1_1.fq.gz
- Supplemental raw data-1/CMB-C_L1_2.fq.gz
- Supplemental raw data-1/Control-10_L1_1.fq.gz
- Supplemental raw data-1/Control-10_L1_2.fq.gz
- Supplemental raw data-1/Control-11_L1_1.fq.gz
- Supplemental raw data-1/Control-11_L1_2.fq.gz
- Supplemental raw data-1/Control-12_L1_1.fq.gz
- Supplemental raw data-1/Control-12_L1_2.fq.gz
- Supplemental raw data-1/Control-13_L1_1.fq.gz
- Supplemental raw data-1/Control-13_L1_2.fq.gz
- Supplemental raw data-1/Control-14_L1_1.fq.gz
- Supplemental raw data-1/Control-1_L1_1.fq.gz
- Supplemental raw data-1/Control-1_L1_2.fq.gz
- Supplemental raw data-1/Control-2_L1_1.fq.gz
- Supplemental raw data-1/Control-2_L1_2.fq.gz
- Supplemental raw data-1/Control-3_L1_1.fq.gz
- Supplemental raw data-1/Control-3_L1_2.fq.gz
- Supplemental raw data-1/Control-4_L1_1.fq.gz
- Supplemental raw data-1/Control-4_L1_2.fq.gz
- Supplemental raw data-1/Control-5_L1_1.fq.gz
- Supplemental raw data-1/Control-5_L1_2.fq.gz
- Supplemental raw data-1/Control-6_L1_1.fq.gz
- Supplemental raw data-1/Control-6_L1_2.fq.gz
- Supplemental raw data-1/Control-7_L1_1.fq.gz
- Supplemental raw data-1/Control-7_L1_2.fq.gz
- Supplemental raw data-1/Control-8_L1_1.fq.gz
- Supplemental raw data-1/Control-8_L1_2.fq.gz
- Supplemental raw data-1/Control-9_L1_1.fq.gz
- Supplemental raw data-1/Control-9_L1_2.fq.gz
