# Supplementary material for: Associations between gut microbiota and immune status in untreated B-cell lymphoma patients
Source: Front Immunol. 2025 Nov 20;16:1663066. doi: 10.3389/fimmu.2025.1663066 (PMC12675396; doi:10.3389/fimmu.2025.1663066)
Supplement: Supplementary file 2 [file DataSheet2.zip]

Archive with 35 entries (34 files):
- Supplemental raw data-2/
- Supplemental raw data-2/Control-14_L1_2.fq.gz
- Supplemental raw data-2/Control-15_L1_1.fq.gz
- Supplemental raw data-2/Control-15_L1_2.fq.gz
- Supplemental raw data-2/Control-16_L1_1.fq.gz
- Supplemental raw data-2/Control-16_L1_2.fq.gz
- Supplemental raw data-2/Control-17_L1_1.fq.gz
- Supplemental raw data-2/Control-17_L1_2.fq.gz
- Supplemental raw data-2/Control-18_L1_1.fq.gz
- Supplemental raw data-2/Control-18_L1_2.fq.gz
- Supplemental raw data-2/Control-19_L1_1.fq.gz
- Supplemental raw data-2/Control-19_L1_2.fq.gz
- Supplemental raw data-2/Control-20_L1_1.fq.gz
- Supplemental raw data-2/Control-20_L1_2.fq.gz
- Supplemental raw data-2/Control-21_L1_1.fq.gz
- Supplemental raw data-2/Control-21_L1_2.fq.gz
- Supplemental raw data-2/Control-22_L1_1.fq.gz
- Supplemental raw data-2/Control-22_L1_2.fq.gz
- Supplemental raw data-2/CXR-C_L1_1.fq.gz
- Supplemental raw data-2/CXR-C_L1_2.fq.gz
- Supplemental raw data-2/GJH-C_L1_1.fq.gz
- Supplemental raw data-2/GJH-C_L1_2.fq.gz
- Supplemental raw data-2/HFZ-C_L1_1.fq.gz
- Supplemental raw data-2/HFZ-C_L1_2.fq.gz
- Supplemental raw data-2/HJQ-C_L1_1.fq.gz
- Supplemental raw data-2/HJQ-C_L1_2.fq.gz
- Supplemental raw data-2/JJC-C_L1_1.fq.gz
- Supplemental raw data-2/JJC-C_L1_2.fq.gz
- Supplemental raw data-2/JZX-C_L1_1.fq.gz
- Supplemental raw data-2/JZX-C_L1_2.fq.gz
- Supplemental raw data-2/LL-C_L1_1.fq.gz
- Supplemental raw data-2/LL-C_L1_2.fq.gz
- Supplemental raw data-2/LM-C_L1_1.fq.gz
- Supplemental raw data-2/LM-C_L1_2.fq.gz
- Supplemental raw data-2/LSF-C_L1_1.fq.gz
