# Supplementary material for: Associations between gut microbiota and immune status in untreated B-cell lymphoma patients
Source: Front Immunol. 2025 Nov 20;16:1663066. doi: 10.3389/fimmu.2025.1663066 (PMC12675396; doi:10.3389/fimmu.2025.1663066)
Supplement: Supplementary file 3 [file DataSheet3.zip]

Archive with 35 entries (34 files):
- Supplemental raw data-3/
- Supplemental raw data-3/LSF-C_L1_2.fq.gz
- Supplemental raw data-3/md5.md5
- Supplemental raw data-3/md5check.bat
- Supplemental raw data-3/md5sum.exe
- Supplemental raw data-3/QHB-C_L1_1.fq.gz
- Supplemental raw data-3/QHB-C_L1_2.fq.gz
- Supplemental raw data-3/SZQ-C_L1_1.fq.gz
- Supplemental raw data-3/SZQ-C_L1_2.fq.gz
- Supplemental raw data-3/WCN-C_L1_1.fq.gz
- Supplemental raw data-3/WCN-C_L1_2.fq.gz
- Supplemental raw data-3/WL-C_L1_1.fq.gz
- Supplemental raw data-3/WL-C_L1_2.fq.gz
- Supplemental raw data-3/WYSV_L1_1.fq.gz
- Supplemental raw data-3/WYSV_L1_2.fq.gz
- Supplemental raw data-3/XYH-C_L1_1.fq.gz
- Supplemental raw data-3/XYH-C_L1_2.fq.gz
- Supplemental raw data-3/YGH-C_L1_1.fq.gz
- Supplemental raw data-3/YGH-C_L1_2.fq.gz
- Supplemental raw data-3/YJL-C_L1_1.fq.gz
- Supplemental raw data-3/YJL-C_L1_2.fq.gz
- Supplemental raw data-3/YYL-C_L1_1.fq.gz
- Supplemental raw data-3/YYL-C_L1_2.fq.gz
- Supplemental raw data-3/ZBS-C_L1_1.fq.gz
- Supplemental raw data-3/ZBS-C_L1_2.fq.gz
- Supplemental raw data-3/ZL-C_L1_1.fq.gz
- Supplemental raw data-3/ZL-C_L1_2.fq.gz
- Supplemental raw data-3/ZQD-C_L1_1.fq.gz
- Supplemental raw data-3/ZQD-C_L1_2.fq.gz
- Supplemental raw data-3/ZSH-C_L1_1.fq.gz
- Supplemental raw data-3/ZSH-C_L1_2.fq.gz
- Supplemental raw data-3/ZXC-C_L1_1.fq.gz
- Supplemental raw data-3/ZXC-C_L1_2.fq.gz
- Supplemental raw data-3/ZYH-C_L1_1.fq.gz
- Supplemental raw data-3/ZYH-C_L1_2.fq.gz
