# Supplementary material for: Associations between gut microbiota and immune status in untreated B-cell lymphoma patients
Source: Front Immunol. 2025 Nov 20;16:1663066. doi: 10.3389/fimmu.2025.1663066 (PMC12675396; doi:10.3389/fimmu.2025.1663066)
Supplement: Supplementary file 3 [file DataSheet3.zip › Supplemental raw data-3/md5.md5]

4e76839d0406d6a29f81461de2a675d7  BXY-C_L1_1.fq.gz
2f9b5acc446b7c8a3f5683f5a577230b  BXY-C_L1_2.fq.gz
59244a93d0d3d95647a3128df75ee297  CFL-C_L1_1.fq.gz
d061e0b46664eb0d9f592a4d26694eaa  CFL-C_L1_2.fq.gz
98e39d35e00cdb725949443102e7cc6b  CMB-C_L1_1.fq.gz
b2465d78baabdcf7a39b9a4900e24238  CMB-C_L1_2.fq.gz
e63d26c3a015ae86eaed5fb01f7972b2  Control-10_L1_1.fq.gz
eecedddaef7929d73768e0cc9923273e  Control-10_L1_2.fq.gz
6d76d8c2f09d2591fc8ab69993771dbc  Control-11_L1_1.fq.gz
3e57aa62f6b3dc4ee1b1f594628593ca  Control-11_L1_2.fq.gz
3f41909865cab745da2075b756d39194  Control-12_L1_1.fq.gz
d089c7441b0f9dc561e1a518c60456ad  Control-12_L1_2.fq.gz
80e5c11c3ff2a00c2574e8241d3b6337  Control-13_L1_1.fq.gz
8b3d13a1bc23fe3bddb2d9820eabb911  Control-13_L1_2.fq.gz
0f21b60b8cb290419d56bc3d5ae6ca61  Control-14_L1_1.fq.gz
b186901f4305130c369467d0d89fb0d8  Control-14_L1_2.fq.gz
cdb339af8a49064464fbb01200522539  Control-15_L1_1.fq.gz
79190ac444cc0e6381549def61fccfaa  Control-15_L1_2.fq.gz
28d441efa6238c2e6ec1c90d22e22825  Control-16_L1_1.fq.gz
e6e08742d726a6def1caef23d27be3b2  Control-16_L1_2.fq.gz
89d1d31275e4258a94b25657e9d78a30  Control-17_L1_1.fq.gz
736b77979401f53483d646c0a99ee5a4  Control-17_L1_2.fq.gz
7bbc427ef48b1cadfbcc190cda28347f  Control-18_L1_1.fq.gz
985a5db1e8ae47b7524c89f3d4860399  Control-18_L1_2.fq.gz
dcb72338914d4a722ad72a8dd1e466f1  Control-19_L1_1.fq.gz
ee43968ced17620042ca09ff6bd10de2  Control-19_L1_2.fq.gz
86ce5777172b46f04d22ba568e666bd5  Control-1_L1_1.fq.gz
2b6f40795ce34b465bfe9b5bdb110088  Control-1_L1_2.fq.gz
1d8157f774aef0e769999052c8486577  Control-20_L1_1.fq.gz
c11d7f94359d37616b3a737c3a46a32f  Control-20_L1_2.fq.gz
8f9fef11ecf792684063cd925698be08  Control-21_L1_1.fq.gz
1561abc2b387af83cf23a85892da9a70  Control-21_L1_2.fq.gz
2ea92425b06b6d398a4083b906c496f3  Control-22_L1_1.fq.gz
2d18e6643c3dcc63a5142af0606c0245  Control-22_L1_2.fq.gz
2a61cbc4764727f6dd2fa91be2e5b2e3  Control-2_L1_1.fq.gz
755929e2073eab95068ff32ce70613d9  Control-2_L1_2.fq.gz
f8bb5e37bf9d122e936ae4eaac2231ad  Control-3_L1_1.fq.gz
10b3f5fed9fa9be2151486317d607441  Control-3_L1_2.fq.gz
37d74731f6dcc8523e8a4c110217bc88  Control-4_L1_1.fq.gz
8863063d71f5b051d96b7f10ce1144a7  Control-4_L1_2.fq.gz
8e7d3e11a77709a12c5192d95982bd3c  Control-5_L1_1.fq.gz
5fa25d83dffa99be8289db67d0b2d07b  Control-5_L1_2.fq.gz
d98a55a187dbd84a3a37960c36f84a73  Control-6_L1_1.fq.gz
77e806f21929aca0716ec112aec0abbb  Control-6_L1_2.fq.gz
6484ab487ffeff6a2e106f9b879de40f  Control-7_L1_1.fq.gz
03b3e62ed21cdabe10f502c2dbd7166f  Control-7_L1_2.fq.gz
0ae1604273b88ff4e2b47720c696fa53  Control-8_L1_1.fq.gz
2140f1bf017049b0eaf3143180136fb9  Control-8_L1_2.fq.gz
b37200ea10773225ddba9dadb86671a8  Control-9_L1_1.fq.gz
de626ce9253a2198380818298c747fb6  Control-9_L1_2.fq.gz
d077964086c9a105317114b6f2a90664  CXR-C_L1_1.fq.gz
1f2b7f986e315b561afc99968da5f9e8  CXR-C_L1_2.fq.gz
11a1556f975811d6b1864e278ce52ec3  GJH-C_L1_1.fq.gz
03a64b9c76688e96bf12e2e42a9995ec  GJH-C_L1_2.fq.gz
6a6309b79bc8d60839170797fc37d062  HFZ-C_L1_1.fq.gz
9e4dd1a97c781aa547d6ce2d8fb2b3a4  HFZ-C_L1_2.fq.gz
4d4f2ffd544b14a99a247055858d3ac8  HJQ-C_L1_1.fq.gz
febd4d68e6da910c37fc5e27f6788a3a  HJQ-C_L1_2.fq.gz
1583d982447e307a994311e49b9055bd  JJC-C_L1_1.fq.gz
c2d45fd4186941210542c19405f837d4  JJC-C_L1_2.fq.gz
8be8343028cbbb87b9ea8ddce6cf72c0  JZX-C_L1_1.fq.gz
8bdfc1d24af243232270ae3fe593e981  JZX-C_L1_2.fq.gz
d487bd5291f59d110e939220a56d6b5f  LL-C_L1_1.fq.gz
3947626d8dfd6c1678dc94dcb611fa77  LL-C_L1_2.fq.gz
44ff243969530693f5c0c608c5082a3e  LM-C_L1_1.fq.gz
d148b8a1581ba1e5f4bedaa8b0bd5fe7  LM-C_L1_2.fq.gz
907561b9ccd3adb8c7e789744fb9533d  LSF-C_L1_1.fq.gz
01f1760c644ab48f90aae0ff2d5e5a0f  LSF-C_L1_2.fq.gz
87fd6168112653fc88fda2a2b700dde8  QHB-C_L1_1.fq.gz
f6c9b1628ae674342a77813dc93b80d7  QHB-C_L1_2.fq.gz
662942d964ea4a161151c660357d6de2  SZQ-C_L1_1.fq.gz
69d22129307f663951a7f2dba976a9ef  SZQ-C_L1_2.fq.gz
7f60da68212a1f653c14184468563752  WCN-C_L1_1.fq.gz
079debdd28649b626ba5acc04ee36321  WCN-C_L1_2.fq.gz
800a794163a02e8ace1b04a5f8efc4a3  WL-C_L1_1.fq.gz
4df2a4881ba32d1215581351e1966b03  WL-C_L1_2.fq.gz
95bbaae9bce4e0782027b860486f795b  WYSV_L1_1.fq.gz
d6d97c3edb3d9c73fcd3cd5251cb3b01  WYSV_L1_2.fq.gz
57a47c807c29898b6a78a011cd16fede  XYH-C_L1_1.fq.gz
720e6e62befae8a3286bbf4b79e8d329  XYH-C_L1_2.fq.gz
d284d893daa2078db614ad1a0e560096  YGH-C_L1_1.fq.gz
dea7da23a9c49b972ba68bccca764129  YGH-C_L1_2.fq.gz
3a44f46296b24bfebd33dfea99cf877b  YJL-C_L1_1.fq.gz
c0a5b330cf3ad979d305be67355c4bc5  YJL-C_L1_2.fq.gz
57f18ff1f5d5908e45828df9e958eae8  YYL-C_L1_1.fq.gz
e8bb4debb57bca535c5936e5af7d28ba  YYL-C_L1_2.fq.gz
9cb8b301077cdf41bc6ac8ed49252351  ZBS-C_L1_1.fq.gz
7c03c2329056254cbbf42569b2f585c3  ZBS-C_L1_2.fq.gz
815ba959516f8124ef55196d85d76c4a  ZL-C_L1_1.fq.gz
561bfb157c24be09b26f575e20d2cd80  ZL-C_L1_2.fq.gz
0d62975ede32f1fc4947255d836d3a66  ZQD-C_L1_1.fq.gz
4e3bfa88b6ff20aeddfdbdd49ed8aa45  ZQD-C_L1_2.fq.gz
333244c8fe8284dc6417364ebeb90b1f  ZSH-C_L1_1.fq.gz
e78ac4cf65f21c8e018ccb6c77367a9d  ZSH-C_L1_2.fq.gz
e570b46558e4dbb47960e14f32ec9d5c  ZXC-C_L1_1.fq.gz
093856723e14fbabc1ba350d560f5204  ZXC-C_L1_2.fq.gz
5a06c1b8cb3c91adb817fdb76d62a02d  ZYH-C_L1_1.fq.gz
1380134a23972c2a5f0b5b92dbef9c89  ZYH-C_L1_2.fq.gz
