# Supplementary material for: Associations between gut microbiota and immune status in untreated B-cell lymphoma patients
Source: Front Immunol. 2025 Nov 20;16:1663066. doi: 10.3389/fimmu.2025.1663066 (PMC12675396; doi:10.3389/fimmu.2025.1663066)
Supplement: Supplementary file 3 [file DataSheet3.zip › Supplemental raw data-3/md5check.bat]

Echo full path £º %~f0£»
md5sum.exe -c md5.md5
echo md5check finished£¬please confirm£¡
pause
